# Supplementary material for: Circulating soluble fibroblast activation protein (FAP) in patients with intra-thoracic cancer undergoing chest radiation
Source: Discov Oncol. 2025 Jul 21;16:1381. doi: 10.1007/s12672-025-02998-y (PMC12279648; doi:10.1007/s12672-025-02998-y)
Supplement: Supplementary file 2 — Supplementary Material 2 [file 12672_2025_2998_MOESM2_ESM.xlsx]

## Sheet: Fig 1
FAP Control	FAP Cancer, baseline	FAP Cancer, post radiation
129.82	80.3337	94.7637
94.67	121.987	168.159
108.44	113.66	112.889
103.12	451.116	346.054
132.42	158.5	166.433
103.79	57.9479	66.3406
105.15	86.3648	-
126.51	172.026	244.752
135.04	105.012	-
117.35	51.6859	45.5312
118.39	75.936	82.152
182.64	95.5747	110.159
83.83	85.8281	107.838
121.93	124.064	108.537
121.27	114.267	168.811
118.13	49.323	76.6405
117.09	73.6472	49.2793
199.04	68.1625	65.8868
101.59
85.78
142.71
150.26
134.9
169.07
113.53
136.69
65.98
107.78
112.01
147.28
121.17
178.73
92.84
156.3
193.87
118.87
146.71
100.5
96.77
94.5
190.18
103.77
107.14
132.61
186.01
127.74
108.26
117.93
102.21
73.01
112.55
107.35
159.3

## Sheet: Fig 2
FAP CTx=no	FAP CTx=yes	deltaFAP CTx=no	deltaFAP CTx=yes	FAP primary lung cancer	FAP other cancer	deltaFAP primary lung cancer	deltaFAP other cancer
121.987	80.3337	46.17	14.43	80.3337	113.66	14.43	-0.77
113.66	172.026	-0.77	72.73	121.987	451.116	46.17	-105.06
451.116	75.936	-105.06	6.22	158.5	86.3648	7.93	72.73
158.5	49.323	7.93	27.32	57.9479	172.026	8.39	54.54
57.9479	73.6472	8.39	-24.37	51.6859	105.012	-6.15	27.32
86.3648		-6.15		75.936	114.267	6.22	-24.37
105.012		14.58		95.5747	49.323	14.58
51.6859		22.01		85.8281	73.6472	22.01
95.5747		-15.53		124.064		-15.53
85.8281		54.54		68.1625		-2.28
124.064		-2.28
114.267
68.1625

## Sheet: Fig 3
FAP <median, months	FAP <median, mortality	FAP >median, months	FAP >median, mortality
30	0	29	0
25	0	29	0
20	0	26	0
18	0	25	0
16	1	2	1
1	1	4	1
1	1	17	0
15	0	8	1
15	0	16	0

## Sheet: Suppl Fig 1
CRP, baseline	CRP, post radiation	Creatinine, baseline	Creatinine, post radiation	GFR, baseline	GFR, post radiation	leucocytes, baseline	leucocytes, post radiation
1	3	111	128	66	52	2.6	2.6
159	180	72	69	88	89	6.3	6.1
20.7	16.6	60	64	90	87	21.8	17.3
0.9	1.6	129	64	51	100	7.4	1.8
70.9	69	65	71	90	81	4.6	4.1
115	91.5	63	56	88	92	7.5	9.7
		69	67	93	93	9.8	13.4
